# Supplementary material for: Genome-wide detection of superior haplotypes for seed oil and protein content in Northeast China soybean (Glycine max L.) germplasm
Source: Front Plant Sci. 2026 Feb 24;17:1767299. doi: 10.3389/fpls.2026.1767299 (PMC12971530; doi:10.3389/fpls.2026.1767299)
Supplement: Supplementary file 2 [file Table1.xlsx]

## Sheet: Sheet 1
Supplementary Table S9. The haplotype analysis results of the candidate genes.
Gene	Hap	Freq	Sig_SOC	Mean_SOC	Sig_SPC	Mean_SPC	Markers
Glyma.01G175100	POS						51163419	51164122	51164162	51164176	51164356	51164653	51164689	51164857	51165337	51165863	51166151	51166400	51166513	51166859
	ALLELE						A/G	T/C	A/G	T/C	T/A	A/G	A/G	C/A	T/C	A/G	A/C	A/G	CACT/C	G/A
	H1	120	a	20.2598	a	40.694	G	C	G	C	A	G	G	A	C	G	C	G	C	A
	H2	77	c	19.0675	a	41.2378	G	T	G	C	A	G	G	A	T	G	C	G	C	A
	H3	50	b	19.7054	a	41.0881	A	T	A	T	T	A	A	C	T	A	A	A	CACT	G
Glyma.01G175500	POS						51220154	51220743	51220747	51224066	51224154	51224562
	ALLELE						C/G	C/A	A/T	C/A	G/A	T/C
	H1	229	a	19.9609	ab	40.9229	G	A	T	C	G	T
	H2	61	a	19.9224	a	41.0069	C	C	A	C	G	T
	H3	12	b	17.4308	b	39.9067	C	C	A	A	A	C
Glyma.01G176000	POS						51268020	51268033	51268933	51269542	51270250	51270381	51270535	51270704	51271028	51271254	51271671	51271839	51271841	51271940	51272911	51273616	51273649	51273977	51274158	51274331	51274365	51274510
	ALLELE						C/T	C/T	T/C	A/C	CTA/C	C/T	T/TC	TTAGTACAAAAAA/T	C/A	C/T	A/G	A/G	T/G	T/A	C/T	A/G	G/A	G/A	T/C	A/T	A/C	T/C
	H1	189	a	19.87	a	41.0539	C	C	T	A	CTA	C	T	TTAGTACAAAAAA	C	C	A	A	T	T	C	A	G	G	T	A	A	T
	H2	24	b	19.0965	a	40.6132	T	T	C	C	C	T	TC	T	A	T	G	G	G	A	T	G	A	A	C	T	C	C
Glyma.06G067700	POS						5171421	5171469	5172004	5173101	5173159
	ALLELE						TATATCTA/T	C/T	T/C	G/A	A/G
	H1	226	a	19.7475	b	40.7635	TATATCTA	C	T	G	A
	H2	35	a	20.1406	ab	41.0878	TATATCTA	C	C	G	A
	H3	23	a	19.5312	a	41.8376	T	C	T	A	G
	H4	14	a	19.2963	ab	41.5433	TATATCTA	T	T	G	G
Glyma.06G068100	POS						5214940
	ALLELE						A/C
	H1	223	a	19.9549	b	40.7033	A
	H2	102	b	19.4108	a	41.4059	C
Glyma.06G068300	POS						5227975	5229272	5229748	5230218	5230242	5231023	5231088	5231332	5233758
	ALLELE						G/A	C/T	G/A	A/G	A/G	T/A	CT/C	T/C	T/C
	H1	169	a	19.959	b	40.6481	G	C	G	A	A	T	CT	T	T
	H2	66	b	19.5142	a	41.5051	A	T	A	G	G	A	C	C	C
	H3	11	b	19.3815	ab	41.2709	G	C	G	A	A	T	C	T	C
Glyma.06G069000	POS						5290878	5291258	5291361
	ALLELE						G/A	GTT/G	C/T
	H1	201	a	20.0744	b	40.7321	G	GTT	C
	H2	90	b	19.2808	a	41.2932	A	G	T
Glyma.06G069100	POS						5292054	5292926	5293022	5293159	5293170	5293179	5293194	5293216	5293233	5293238	5293260	5293443
	ALLELE						T/TCAGAAAGGGGG	G/T	C/T	A/G	C/G	A/C	T/A	T/G	T/A	A/T	C/T	A/G
	H1	182	a	20.1162	ab	40.7273	T	G	C	A	C	A	T	T	T	A	C	A
	H2	75	b	19.2737	a	41.32	TCAGAAAGGGGG	T	T	G	G	C	A	G	A	T	T	G
	H3	14	ab	19.3873	a	41.5073	T	T	C	A	C	A	T	T	T	A	C	A
Glyma.06G069500	POS						5332631	5333040	5333106	5333309	5333655	5333779	5334406	5335591	5335958	5336707	5336756
	ALLELE						T/TC	A/G	G/C	G/A	C/T	T/C	G/T	A/C	G/A	T/A	A/T
	H1	166	a	20.0886	b	40.7344	T	A	G	G	C	T	G	A	G	T	A
	H2	60	b	19.229	a	41.4782	TC	G	C	A	T	C	T	C	A	A	T
	H3	15	ab	19.428	ab	41.4319	T	G	G	G	C	T	G	A	G	T	A
Glyma.06G069600	POS						5338498	5339025	5339544	5339689	5339813	5340101	5340107	5340123	5340240	5340269	5340517	5340518	5341642	5341687	5342176	5342753	5343325	5343356
	ALLELE						TA/T	T/C	G/A	C/T	A/G	CAAG/C	A/G	A/G	G/A	G/T	T/TGG	A/C	T/A	C/T	G/A	T/A	T/A	G/A
	H1	187	a	20.035	b	40.7698	TA	T	G	C	A	CAAG	A	A	G	G	T	A	T	C	G	T	T	G
	H2	56	b	19.2935	a	41.2825	T	C	A	T	G	C	G	G	A	T	TGG	C	A	T	A	A	A	A
Glyma.06G086600	POS						6702437	6702688	6703002	6703113	6703273	6703654	6703872	6704302	6707798
	ALLELE						T/G	G/T	T/G	T/C	T/C	AAT/A	A/G	G/A	T/TA
	H1	30	b	18.9683	a	41.378	T	G	T	T	T	AAT	A	G	T
	H2	17	a	20.2412	a	40.8785	T	G	T	T	T	AAT	G	G	T
Glyma.06G086700	POS						6710167	6711729	6712017	6712056	6712097
	ALLELE						A/ATTT	C/T	G/C	G/A	T/C
	H1	291	a	19.7407	a	41.0815	A	C	G	G	T
	H2	14	a	19.7502	b	39.2872	ATTT	T	C	A	C
Glyma.06G086800	POS						6720750	6721034	6721050	6721295	6721475	6721541	6721636	6721662	6722152	6722175	6722192	6722364	6722376	6722530	6722910	6723096	6724238	6724572	6724611
	ALLELE						A/C	A/G	T/C	T/C	A/G	A/T	C/T	G/A	A/G	C/T	C/A	A/G	T/C	G/A	G/A	T/A	G/A	G/A	T/C
	H1	130	b	19.4959	a	41.3153	A	A	T	T	A	A	C	G	A	C	C	A	T	G	G	T	G	G	T
	H2	80	a	20.4181	bc	40.8247	A	G	T	T	A	A	C	G	A	C	C	A	T	G	G	T	G	G	T
	H3	48	b	19.4894	ab	41.2357	A	A	T	T	A	A	C	G	A	T	C	A	T	G	G	T	G	G	T
	H4	9	a	20.6733	c	39.7368	C	A	C	C	G	T	T	A	G	C	A	G	C	A	A	A	A	A	C
Glyma.06G087500	POS						6769023
	ALLELE						T/A
	H1	294	a	19.7979	a	41.0586	T
	H2	20	a	20.3012	b	39.1155	A
Glyma.06G087800	POS						6788852	6789045	6789876	6789939	6790027	6790049	6790217	6790395	6790872	6791631	6791983	6792430	6792439	6792780	6792886	6792914	6792924	6792943	6793365	6793536	6793629
	ALLELE						C/T	T/A	T/G	TCAG/T	C/A	T/G	A/G	G/T	T/G	T/C	T/C	C/T	A/G	T/C	TAG/T	T/A	T/G	A/G	G/A	C/G	A/C
	H1	156	b	19.5409	a	41.199	C	T	T	TCAG	C	T	A	G	T	T	T	C	A	T	TAG	T	T	A	G	C	A
	H2	58	a	20.5955	b	40.6363	C	T	G	T	A	G	G	T	G	C	C	T	G	C	T	A	G	G	A	C	C
	H3	20	ab	20.0896	c	39.1235	T	A	T	TCAG	C	T	A	G	T	T	C	C	A	T	TAG	T	G	A	G	G	A
Glyma.06G087900	POS						6794404	6794429	6794430	6794462	6794467	6794578	6795220	6795257	6795351	6795680	6795806	6796223	6796285	6796321	6796580	6797132	6797199	6797207	6797998	6798108
	ALLELE						A/AC	G/C	C/T	T/A	A/G	A/T	A/G	C/A	C/G	G/T	A/G	T/G	T/G	C/CCACAAACAGTCAT	C/T	T/C	C/T	T/G	C/A	G/A
	H1	165	b	19.5558	a	41.3206	A	G	C	T	A	A	A	C	C	G	A	T	T	C	C	T	C	T	C	G
	H2	43	a	20.3059	a	40.7939	AC	C	T	A	G	T	G	A	G	G	G	G	G	CCACAAACAGTCAT	T	C	T	G	A	A
	H3	21	ab	20.1373	b	39.5332	A	G	C	T	A	A	A	A	C	T	A	T	T	C	C	T	C	T	C	G
Glyma.06G088000	POS						6801037	6801328	6801403	6801965	6802253	6803379	6803502	6803963	6804053	6804092	6804841	6806279	6807537
	ALLELE						C/T	C/G	A/G	A/G	G/A	A/T	G/A	G/A	T/C	A/G	G/A	C/T	G/T
	H1	160	b	19.5897	a	41.239	C	C	A	A	G	A	G	G	T	A	G	C	G
	H2	57	a	20.3513	a	40.7872	T	C	G	A	A	T	A	A	C	G	A	C	T
	H3	17	ab	19.7486	b	39.1616	C	G	G	G	A	A	A	G	C	A	A	T	T
Glyma.06G088200	POS						6824056	6824493	6824996	6825024	6825043	6825699	6825721	6825741	6825745	6825812	6825816	6825824	6825831	6825849	6825965	6826184	6826520	6826538	6826595	6826670	6827758	6827826	6828000	6828586	6828688
	ALLELE						C/A	C/T	A/C	C/T	T/C	CATACTCAAATT/C	G/A	C/T	TAG/T	C/A	A/T	T/C	A/T	C/T	A/C	G/C	T/C	G/A	G/A	A/G	C/T	C/T	GATATC/G	C/A	A/T
	H1	113	b	19.5875	a	41.225	C	C	A	C	T	CATACTCAAATT	G	C	TAG	C	A	T	A	C	A	G	T	G	G	A	C	C	GATATC	C	A
	H2	22	ab	20.0978	a	41.4764	A	T	C	T	C	C	A	T	T	A	T	C	T	T	C	C	T	G	A	A	T	C	G	A	T
	H3	11	a	20.7304	b	38.7343	C	C	A	C	T	CATACTCAAATT	G	C	T	C	A	T	A	C	A	C	C	A	A	G	T	T	G	C	A
Glyma.08G101100	POS						7762809	7763672	7763710	7763737	7764016	7764134	7764679	7764791	7764871	7765015	7765131	7765511	7765555	7768507	7768533	7768542	7770079	7770743
	ALLELE						GGAGA/G	C/G	G/A	A/C	T/C	A/T	T/A	G/A	T/G	G/T	A/T	GTTTAGT/G	G/A	A/G	A/T	G/A	C/T	T/G
	H1	187	a	19.9462	a	41.0441	GGAGA	C	G	A	T	A	T	G	T	G	A	GTTTAGT	G	A	A	G	C	T
	H2	21	a	19.9892	a	41.7165	G	G	A	C	C	T	A	A	G	T	T	G	A	G	T	A	T	G
	H3	13	b	19.0683	a	41.6468	G	G	A	C	C	T	A	A	G	T	T	GTTTAGT	A	G	T	A	T	G
	H4	9	c	16.2264	b	38.494	GGAGA	C	A	A	T	A	T	G	T	G	A	GTTTAGT	G	A	A	G	C	T
	H5	7	ab	19.4428	a	40.4099	G	C	A	A	T	A	A	G	G	G	A	GTTTAGT	A	G	T	G	C	G
Glyma.08G101500	POS						7802462	7803002	7803725	7804220	7804709	7805026	7805270	7805320	7805605	7805815	7806080
	ALLELE						C/T	C/T	C/T	A/T	C/G	T/G	A/G	A/G	A/C	T/C	CCCACTAACAAGAT/C
	H1	236	a	19.9561	a	41.0114	C	C	C	A	C	T	A	A	A	T	CCCACTAACAAGAT
	H2	40	a	20.2593	a	41.2278	C	C	C	T	C	T	A	A	C	T	CCCACTAACAAGAT
	H3	10	b	18.1876	b	39.3558	T	T	T	T	G	G	G	G	C	C	C
Glyma.08G101700	POS						7809996	7810314	7811350	7811578	7811857	7812142	7812272
	ALLELE						T/C	A/G	G/T	TTGTTGTGTAAATGTTTG/T	T/C	G/A	G/C
	H1	258	a	19.8794	a	40.99	T	A	G	TTGTTGTGTAAATGTTTG	T	G	G
	H2	42	a	20.1731	a	41.393	T	G	G	TTGTTGTGTAAATGTTTG	T	G	G
	H3	12	b	17.8159	b	39.0615	C	A	T	T	C	A	C
Glyma.08G101900	POS						7821691	7821715	7821953	7822218	7822387
	ALLELE						A/AT	C/T	G/C	TATAA/T	T/C
	H1	198	a	19.9893	a	41.2074	A	C	G	TATAA	T
	H2	41	a	19.7109	a	41.004	AT	T	C	T	C
	H3	19	b	17.7447	b	39.1819	A	T	G	TATAA	T
Glyma.08G102100	POS						7833671	7834833	7834970	7835434	7835493
	ALLELE						C/T	C/A	T/A	T/A	G/C
	H1	211	a	20.0348	a	41.1291	C	C	T	T	G
	H2	58	a	19.9097	ab	40.7245	C	C	A	T	G
	H4	14	b	18.7421	ab	40.5659	T	A	A	A	C
	H6	5	c	16.3779	b	38.4115	T	A	A	A	G
Glyma.08G102400	POS						7861778	7861785	7862866	7864011	7864012	7864015
	ALLELE						A/ATG	A/T	T/C	C/T	A/G	A/T
	H1	224	a	20.0389	a	41.0705	A	A	T	C	A	A
	H2	39	a	19.9915	a	41.0566	ATG	T	C	T	G	T
	H3	8	a	19.5959	a	40.5064	A	T	C	T	G	T
	H4	8	b	16.1829	b	38.4107	ATG	T	C	C	A	T
Glyma.08G102900	POS						7886870	7886916	7886960	7887853	7888960	7889074	7889261	7889382	7889648	7889740	7890014	7890026	7890114	7890148	7890233	7890599	7890644	7890724	7890768	7890930	7890952	7891027	7891040
	ALLELE						T/G	T/A	A/T	C/T	A/G	G/C	T/C	A/G	G/T	G/T	A/G	C/T	T/C	A/C	G/T	G/A	G/A	TG/T	T/G	TA/T	TTAG/T	G/GT	A/C
	H1	140	b	19.8572	a	41.2043	T	T	A	C	A	G	T	A	G	G	A	C	T	A	G	G	G	TG	T	TA	TTAG	G	A
	H2	40	b	19.8022	a	40.6544	T	T	A	C	A	G	T	A	G	G	A	C	T	A	G	G	G	TG	T	TA	TTAG	G	C
	H3	13	a	20.6733	a	40.6553	G	A	T	T	G	C	C	G	T	T	G	T	C	C	T	A	A	T	G	T	T	GT	C
	H4	9	c	16.513	b	38.1979	T	A	A	C	G	G	T	A	G	G	A	T	T	A	G	G	G	TG	T	TA	TTAG	G	C
	H5	6	ab	20.0295	a	40.8293	T	A	A	C	G	G	T	A	G	G	A	T	T	A	G	G	G	TG	T	TA	TTAG	G	A
Glyma.08G103000	POS						7893965	7894148	7894297	7894366	7894570	7894577	7894770	7894792	7895010	7895117	7895350	7895687	7895962	7896198	7896255	7896627	7896710	7896715	7896844	7897138	7897668	7897929	7898908	7898909	7898979
	ALLELE						T/A	T/C	G/C	T/C	A/T	A/G	A/G	A/T	T/A	C/T	T/C	T/C	T/A	T/C	T/C	T/G	G/T	A/T	G/A	A/C	C/A	C/T	G/T	A/G	AAT/A
	H1	119	a	19.8458	a	41.1811	T	T	G	T	A	A	A	A	T	C	T	T	T	T	T	T	G	A	G	A	C	C	G	A	AAT
	H2	24	a	19.8417	a	40.7646	A	C	C	T	A	G	G	T	A	T	T	C	A	C	T	G	T	T	G	C	A	T	G	A	AAT
	H3	9	a	19.8951	a	40.2633	A	C	G	C	T	G	G	T	A	T	C	T	A	T	C	G	T	T	A	C	C	C	T	G	A
	H4	5	b	16.2795	b	37.7541	A	C	G	C	A	G	A	T	T	C	T	T	T	T	T	G	G	A	G	A	C	C	G	A	AAT
Glyma.08G103100	POS						7903083	7903149	7903178	7903246	7903661	7904341	7905137	7906060	7906389
	ALLELE						A/G	A/G	A/G	T/G	T/C	A/G	T/C	G/T	T/G
	H1	168	a	19.9843	a	41.0401	A	A	A	T	T	A	T	G	T
	H2	37	a	20.3621	a	40.8452	G	G	G	G	C	G	C	T	T
	H3	19	a	19.7606	a	41.0195	A	A	A	T	C	G	C	T	T
	H4	18	a	19.7446	a	41.0377	A	A	A	T	C	G	C	T	G
	H6	9	b	16.4192	b	37.9118	G	G	G	G	C	A	C	T	T
	H7	8	a	19.5959	a	40.5064	G	G	G	G	C	A	T	T	T
Glyma.08G103200	POS						7919545	7920344	7920545	7923876	7930183	7931138	7931573	7931827	7931831	7932235
	ALLELE						CT/C	T/C	C/G	T/C	A/G	T/C	C/A	C/T	C/A	C/A
	H1	159	a	19.94	a	41.1312	CT	T	C	T	A	T	C	C	C	C
	H2	47	b	19.0961	ab	40.5292	C	C	G	C	G	C	A	T	A	A
	H3	33	a	20.257	a	41.2688	C	C	C	T	A	T	C	T	A	A
	H4	11	b	18.9105	ab	40.451	CT	C	C	T	A	T	C	T	A	A
Glyma.08G103600	POS						7955427
	ALLELE						C/T
	H1	314	a	19.9241	a	41.0177	C
	H2	17	b	17.8774	b	39.2753	T
Glyma.08G104100	POS						7993530	7993878	7994019	7995013	7995379	7995494
	ALLELE						CTCT/C	G/T	A/G	A/C	C/A	G/GT
	H1	240	a	19.9506	a	40.9798	CTCT	G	A	A	C	G
	H2	31	a	20.2369	a	41.4257	C	T	G	C	A	GT
	H3	24	b	18.0082	b	40.0206	CTCT	T	G	C	A	GT
Glyma.08G104300	POS						8008104	8008136	8008161	8008201	8008446	8008475	8008583	8008669	8008747	8008821	8008855	8008871	8008927	8008959	8009057	8009090	8009134	8009315	8009391	8009394	8009399	8009425	8009431	8009523	8009720
	ALLELE						CCGCAACA/C	T/C	CAT/C	A/C	CT/C	T/C	T/A	C/T	C/T	T/A	C/A	G/A	G/A	C/T	G/A	TC/T	C/T	T/A	G/T	C/T	T/C	A/T	A/G	A/G	C/T
	H1	245	a	19.945	a	41.1583	CCGCAACA	T	CAT	A	CT	T	T	C	C	T	C	G	G	C	G	TC	C	T	G	C	T	A	A	A	C
	H2	10	b	18.6586	a	40.5706	CCGCAACA	T	CAT	A	CT	T	A	C	C	T	C	G	G	T	G	TC	C	T	G	C	T	A	A	A	C
	H3	6	b	17.8407	a	40.6585	C	C	C	C	C	C	A	T	T	A	A	A	A	T	A	T	T	A	T	T	C	T	G	G	T
Glyma.08G104600	POS						8045664	8045819	8046502
	ALLELE						G/A	T/G	G/C
	H1	296	b	19.904	a	41.0709	G	T	G
	H2	13	c	16.6919	b	38.5904	G	T	C
	H3	8	b	19.5981	a	41.2273	A	G	C
	H4	8	a	21.2308	b	39.2621	A	G	G
Glyma.08G105000	POS						8081879	8083031
	ALLELE						T/C	C/A
	H1	293	a	19.9375	a	41.0659	T	C
	H2	34	b	18.6852	b	39.95	C	A
Glyma.08G111700	POS						8605102	8605814
	ALLELE						AT/A	A/G
	H1	154	a	20.0801	a	41.0612	A	G
	H2	94	b	19.3763	b	40.5822	AT	A
Glyma.08G111800	POS						8608730	8609091	8610122	8610174	8610586	8611066
	ALLELE						T/C	A/G	A/G	A/C	T/A	T/A
	H1	164	a	20.0172	a	41.1977	C	A	A	A	T	T
	H2	28	b	19.4203	a	41.0582	T	A	A	A	T	T
	H3	27	a	20.3248	a	40.7183	T	G	A	A	T	T
	H4	8	c	17.3793	b	38.6735	T	A	G	C	A	A
Glyma.08G112000	POS						8625067	8625732	8626163	8626630	8627605	8628748	8630156
	ALLELE						T/C	C/T	G/C	A/T	A/T	T/A	C/T
	H1	300	a	19.9887	a	41.0402	T	C	G	A	A	T	C
	H2	8	b	17.7019	a	40.9507	C	T	C	T	T	A	T
	H3	6	c	15.9795	b	37.6884	T	T	C	A	T	A	C
Glyma.08G112300	POS						8649369
	ALLELE						C/A
	H1	314	a	19.9359	a	41.0123	C
	H2	20	b	17.5757	b	39.5541	A
Glyma.08G112600	POS						8661143
	ALLELE						A/G
	H1	309	a	19.9923	a	41.0462	A
	H2	25	b	17.4068	b	39.4942	G
Glyma.08G113400	POS						8703353	8703400	8703725	8705156	8705326	8705482	8705535
	ALLELE						T/C	T/G	CCAG/C	T/C	T/C	A/G	T/C
	H1	253	a	19.9994	a	40.9815	T	T	CCAG	T	T	A	T
	H2	11	b	18.566	a	41.4721	C	G	C	C	C	G	C
	H3	7	c	16.6106	b	37.9441	C	T	CCAG	T	T	A	T
Glyma.08G117000	POS						9020004
	ALLELE						T/A
	H1	249	a	19.9373	a	41.1281	A
	H2	76	b	19.2258	b	40.3827	T
Glyma.08G117200	POS						9038421	9041075	9041378
	ALLELE						C/A	G/A	G/A
	H1	300	a	19.9286	a	41.0484	C	G	G
	H2	14	b	16.8907	b	38.8665	A	A	A
Glyma.08G118200	POS						9137308	9137691	9138003	9138032	9138100	9138111	9138863
	ALLELE						A/G	C/T	C/T	A/G	A/G	C/T	A/C
	H1	238	a	19.9426	a	41.0917	A	C	C	A	A	C	A
	H2	36	a	19.9181	a	41.0342	G	T	T	G	G	T	C
	H3	5	b	17.2393	b	38.7844	G	T	C	A	A	C	A
Glyma.08G118600	POS						9170262	9170841	9170946	9172129	9172160	9172165
	ALLELE						A/G	T/C	G/A	C/T	G/A	A/C
	H1	246	a	19.9701	a	40.9639	A	T	G	C	G	A
	H2	36	a	19.8766	a	41.1994	G	C	A	T	A	A
	H3	12	b	17.7796	b	39.0776	A	T	G	T	A	C
	H4	5	b	16.9089	b	39.2413	G	C	A	T	A	C
Glyma.08G119300	POS						9198236	9199274	9199332	9199387	9199581	9199592	9200667
	ALLELE						G/A	C/T	A/G	A/G	A/C	G/C	C/T
	H1	191	a	19.9167	a	41.0084	A	T	G	G	C	C	T
	H2	69	a	19.8392	a	40.9429	G	C	A	A	A	G	C
	H3	12	b	17.2161	b	38.8934	G	T	G	A	A	G	C
Glyma.08G119700	POS						9220290	9220787
	ALLELE						G/A	G/C
	H1	313	a	19.9312	a	41.0496	G	G
	H2	15	b	16.9207	b	38.9563	A	C
Glyma.09G068000	POS						6864687	6864859	6865424	6865730	6866128	6866130	6866269	6866571	6866590	6866691	6867208	6867290	6867313	6868178	6868236	6868338	6869084	6869407	6869497	6869770	6869835	6869853
	ALLELE						C/G	G/A	C/G	T/A	A/C	T/G	C/CTG	T/C	T/C	A/C	A/C	C/T	T/A	T/C	C/A	A/G	T/C	T/C	A/AT	G/A	T/C	G/C
	H1	145	ab	19.7267	b	40.7214	C	G	C	T	A	T	C	T	T	A	A	C	T	T	C	A	T	T	A	G	T	G
	H2	39	b	19.5939	a	41.9906	G	A	G	A	C	G	CTG	C	C	C	C	T	A	C	A	G	C	C	A	A	T	C
	H3	10	a	20.6405	c	39.4674	C	G	C	T	A	T	C	T	T	A	A	C	T	T	C	A	T	T	AT	A	C	G
Glyma.09G068600	POS						6944897	6944917	6945186	6946776	6948118	6951597	6955877	6957145	6959867	6959870	6959918	6960345
	ALLELE						T/G	T/A	A/T	T/A	A/AG	GTACCTGGC/G	T/A	G/A	A/G	G/GT	T/C	A/G
	H1	49	a	19.8124	ab	40.9676	G	A	T	A	AG	G	A	A	G	GT	C	G
	H2	49	a	19.767	b	40.5774	T	T	A	T	A	GTACCTGGC	T	G	A	G	T	A
	H3	27	a	19.6402	a	41.7612	T	T	A	T	A	G	T	G	G	GT	T	A
Glyma.10G212200	POS						44477049	44477119	44477463	44477504	44478072	44478256	44478440	44478450	44479023
	ALLELE						C/T	A/AG	G/T	C/G	C/T	C/G	A/T	G/A	C/T
	H1	202	a	19.9867	a	41.0863	C	A	G	C	C	C	A	G	C
	H2	43	b	19.3164	a	40.6797	T	AG	T	G	T	G	T	A	T
	H3	8	c	18.1125	a	41.2085	C	A	G	G	C	C	A	G	C
Glyma.10G212500	POS						44500880	44500904	44501192	44501316	44501509	44501720	44501746	44501796	44503180	44503241	44503392	44503559	44503964	44504394	44505288	44506207
	ALLELE						C/CACTA	T/A	A/G	A/G	G/GTTTGT	AG/A	T/C	A/G	A/G	A/G	TAGA/T	T/A	A/T	C/T	G/A	A/T
	H1	194	a	19.9866	a	41.0013	C	T	A	A	G	AG	T	A	A	A	TAGA	T	A	C	G	A
	H2	36	b	19.3826	a	40.6838	CACTA	A	G	G	GTTTGT	A	C	G	G	G	T	A	T	T	A	T
Glyma.10G213100	POS						44555822	44557049	44557493
	ALLELE						A/G	A/G	T/A
	H1	291	a	19.8858	a	40.9161	G	G	A
	H2	20	b	18.2799	a	41.3343	A	A	T
	H3	9	a	19.4421	a	41.1536	A	G	A
Glyma.10G213200	POS						44563750	44564216	44570190	44570580
	ALLELE						G/C	G/A	T/A	C/T
	H1	300	a	19.9164	a	40.9103	C	A	A	T
	H2	17	b	18.1993	a	41.2882	G	G	T	C
	H3	8	a	19.6222	a	41.1428	C	A	T	T
Glyma.12G066200	POS						4871274	4871298	4871331	4871423	4871428	4871480	4871549	4871787
	ALLELE						T/A	G/A	A/C	C/T	A/G	A/T	G/A	C/T
	H1	211	a	19.8239	a	40.9728	T	G	A	C	A	A	G	C
	H2	80	a	19.8249	a	41.0592	A	A	C	T	G	T	A	T
	H3	5	a	18.6401	b	38.6905	A	A	A	T	G	T	A	C
Glyma.12G067700	POS						4960316	4960363	4960466	4960555	4961080	4961502	4961850	4962395	4962966	4962991	4963076	4963305	4963586	4963628	4963760	4963794	4963872	4963974	4964022	4964025
	ALLELE						G/T	G/C	C/A	G/A	GAT/G	G/C	T/G	A/C	T/C	C/T	A/G	C/T	G/C	C/G	GGCCAAAAGACAACTA/G	G/T	A/T	TGAACTTTCATTAGAGAATGGGTTTGGC/T	G/A	G/T
	H1	161	a	19.8116	a	40.9864	G	G	C	G	GAT	G	T	A	T	C	A	C	G	C	GGCCAAAAGACAACTA	G	A	TGAACTTTCATTAGAGAATGGGTTTGGC	G	G
	H2	45	a	19.7103	a	40.9912	T	C	A	A	G	C	G	C	C	T	G	T	C	G	G	T	T	T	A	T
	H3	6	b	18.1793	ab	39.5232	G	G	C	G	G	G	G	A	T	T	G	C	G	C	GGCCAAAAGACAACTA	G	A	TGAACTTTCATTAGAGAATGGGTTTGGC	G	G
Glyma.15G127400	POS						10108760	10108927	10109127	10109451	10109478	10109766	10109864	10109998	10110310	10110476	10111495	10112059	10113631	10115158	10116146	10118091	10118895	10118929	10119494	10119525	10119618	10119890
	ALLELE						T/A	CAGTATAA/C	G/A	C/T	C/T	G/A	T/G	G/A	C/T	G/A	TCAG/T	C/T	A/T	T/G	G/A	A/C	T/C	C/T	A/G	T/A	C/T	CA/C
	H1	109	a	20.2201	b	40.3952	T	CAGTATAA	G	C	C	G	T	G	C	G	TCAG	C	A	T	G	A	T	C	A	T	C	CA
	H2	27	b	19.5379	a	41.1714	A	C	A	T	T	A	G	A	T	A	TCAG	T	T	G	A	C	C	T	G	A	T	C
	H3	24	c	18.4334	ab	40.8795	T	CAGTATAA	G	C	C	G	T	G	C	G	T	C	A	G	G	C	T	C	A	T	C	CA
Glyma.15G127500	POS						10122920	10123574	10123639	10123887	10123919	10124916	10125198	10125866	10126083	10126157	10126556	10127551	10128698	10128833
	ALLELE						C/A	C/G	G/A	C/T	T/A	TCGGATGACAAGAATTTGTCATCCAC/T	G/A	A/G	A/G	G/A	A/G	G/T	T/G	GCACA/G
	H1	80	a	20.2564	b	40.5321	C	C	G	C	T	TCGGATGACAAGAATTTGTCATCCAC	G	A	A	G	A	G	T	GCACA
	H2	20	b	18.6696	ab	41.0818	A	C	A	T	A	T	G	G	G	A	G	G	G	G
	H3	14	b	19.3581	a	41.7621	A	G	A	C	A	T	A	G	A	A	G	T	G	G
Glyma.15G127600	POS						10134331	10134337	10136293	10136345	10138623	10138693	10139571	10139779	10141352	10142301	10142331
	ALLELE						G/T	T/A	G/GA	C/CT	G/A	G/A	GAAAGTTAGTTAC/G	GA/G	G/A	T/C	C/G
	H1	158	a	20.2431	b	40.5286	G	T	G	C	G	G	GAAAGTTAGTTAC	GA	G	T	C
	H2	19	b	18.8285	ab	41.1419	T	A	GA	CT	A	A	GAAAGTTAGTTAC	GA	A	C	G
	H3	15	ab	19.5936	a	41.4468	T	A	GA	C	A	A	GAAAGTTAGTTAC	G	A	C	G
	H4	9	b	19.0711	a	41.7081	T	A	GA	CT	A	A	G	GA	A	C	G
Glyma.15G127700	POS						10145976	10146535	10146637	10146772	10146882	10147097	10147140	10147399	10147827	10147845	10148398	10149128	10149382	10149493	10149686	10149727	10150011	10150061	10150236	10150836	10151028	10151042	10151117	10151195	10151292
	ALLELE						T/C	G/GT	C/CT	C/T	G/C	C/T	A/T	C/G	GT/G	A/G	C/T	C/T	C/T	A/G	T/A	T/C	G/T	A/G	G/A	A/T	C/T	G/A	C/CTTGT	GTGTCATTT/G	T/A
	H1	34	a	20.317	b	40.6638	T	G	C	C	G	C	A	C	GT	A	C	C	C	A	T	T	G	A	G	A	C	G	C	GTGTCATTT	T
	H2	8	b	19.1372	a	42.1121	T	GT	CT	T	G	C	T	C	G	G	T	T	T	G	A	C	T	G	A	T	T	G	CTTGT	GTGTCATTT	T
	H3	5	b	18.7125	ab	41.9149	C	G	CT	T	C	T	T	G	G	G	T	T	T	G	A	C	G	G	G	T	T	A	CTTGT	G	A
Glyma.15G127800	POS						10159455	10159467	10159887	10159894	10159904	10159906	10159908	10159910	10159929	10160558	10160870	10160881	10160981	10161039	10161064	10161142	10161197	10161314	10161473	10161558	10161683	10162149	10162176	10162359	10162547
	ALLELE						T/A	T/C	T/C	A/C	A/G	G/A	T/G	G/GA	A/T	A/C	C/T	G/A	AC/A	G/C	G/T	G/A	T/C	C/T	T/C	C/T	C/T	G/A	G/A	T/A	C/T
	H1	108	a	20.2005	b	40.4901	T	T	T	A	A	G	T	G	A	A	C	G	AC	G	G	G	T	C	T	C	C	G	G	T	C
	H2	11	b	19.1723	a	42.1688	A	C	T	C	G	A	G	GA	T	C	C	G	A	C	T	A	T	C	C	T	C	A	A	A	C
	H3	11	b	18.0151	a	42.444	A	T	C	C	G	A	G	GA	T	C	T	A	A	C	T	A	C	T	T	T	T	G	G	T	T
	H4	5	ab	19.3285	b	39.4454	A	T	C	C	G	A	G	GA	T	C	T	A	A	C	T	A	C	T	T	T	T	G	G	T	T
Glyma.15G128000	POS						10199049	10200800
	ALLELE						G/GCAAGC	G/A
	H1	181	a	20.2478	b	40.5623	G	G
	H2	121	b	19.1666	a	41.3709	GCAAGC	A
Glyma.15G232200	POS						43662228	43662271	43662364	43662471	43662907
	ALLELE						A/T	T/C	A/T	G/A	A/G
	H1	22	a	20.3497	a	40.648	A	T	A	G	G
	H2	11	b	17.9785	a	39.4994	A	T	A	G	A
	H3	7	ab	19.4723	a	40.6191	T	T	T	A	A
Glyma.15G232300	POS						43692958	43692991	43693012	43693017	43693068	43693173	43693257	43693258	43693268	43693283	43693292	43693374	43693408	43693427	43693432	43693475	43693532	43693549	43693553	43693723	43693749	43693850	43693863	43693888	43693915
	ALLELE						AG/A	C/T	A/AAT	C/T	A/AAGC	G/A	T/C	T/A	C/A	C/A	A/G	T/A	CAT/C	TG/T	T/C	T/A	T/C	T/A	C/G	G/T	C/T	T/G	T/G	T/G	T/A
	H1	150	a	20.1348	a	40.9496	AG	T	AAT	T	AAGC	A	C	A	C	A	G	A	C	T	C	A	C	A	G	G	T	G	G	G	A
	H2	26	b	18.5959	a	41.5719	AG	C	A	C	A	G	T	T	C	C	A	T	CAT	TG	T	T	T	T	C	G	C	T	T	T	T
	H3	11	b	19.2552	a	41.7975	A	C	A	C	A	G	T	T	A	C	A	A	CAT	TG	T	T	T	T	C	T	C	T	T	T	T
	H4	5	b	19.1408	a	40.7636	AG	T	AAT	T	AAGC	G	T	T	A	C	A	A	CAT	TG	T	T	T	T	C	G	C	T	T	T	T
Glyma.18G257800	POS						54348163	54348243	54348283	54348289	54348348	54348352	54348372	54348411	54348863	54348986	54349070
	ALLELE						A/T	T/C	T/A	A/T	G/A	TA/T	T/C	G/A	C/G	T/G	G/A
	H1	117	a	19.7483	a	41.2484	T	C	T	A	A	TA	T	G	C	T	A
	H2	82	a	19.9373	b	40.4646	A	T	A	T	A	TA	C	A	G	G	A
	H3	28	a	20.1654	b	40.4746	A	T	T	A	G	TA	T	G	C	T	G
	H4	26	a	19.8034	a	41.8042	T	C	T	A	A	T	T	G	C	T	A
	H5	10	b	18.33	b	39.4123	A	T	T	A	A	TA	T	G	G	G	A
Glyma.18G258000	POS						54359278	54359316	54359666	54360136	54360737	54360901	54360968
	ALLELE						G/C	T/A	T/G	G/A	T/G	A/T	T/G
	H1	103	a	19.8598	a	41.4711	C	A	G	A	T	T	G
	H2	72	a	19.978	bc	40.3841	G	A	G	G	G	A	T
	H3	60	b	19.2836	a	41.1838	G	A	G	G	T	A	T
	H4	23	a	20.3921	ab	41.1315	G	T	T	G	T	T	G
	H5	10	b	18.4768	c	39.4292	G	T	G	G	T	A	T
	H6	5	b	18.4024	c	39.1576	G	T	T	G	T	A	T
Glyma.18G258100	POS						54363390	54363444	54363749	54363762	54363833	54363847	54363920	54364130	54364344	54364537	54364628	54364865	54365003	54365012	54365114	54365135	54365191	54365244	54365263	54365284	54365540	54365968	54365995	54366058	54366233
	ALLELE						T/A	C/T	G/A	T/TA	T/A	C/T	C/T	A/C	G/A	A/C	A/G	T/C	A/G	C/T	C/G	A/T	T/C	G/A	A/ATATAATATAAT	A/G	A/C	T/C	T/G	T/C	T/G
	H1	49	a	20.28	a	41.1868	A	C	G	TA	A	T	C	A	A	A	G	T	A	T	G	T	T	G	A	A	C	T	G	T	T
	H2	37	a	20.126	b	40.396	T	T	G	T	T	C	C	A	G	A	A	T	G	C	C	A	T	G	A	A	A	T	T	T	T
	H3	11	a	19.876	ab	40.8803	T	C	G	TA	T	C	T	C	A	C	A	C	A	C	C	T	C	A	ATATAATATAAT	G	C	C	T	C	G
	H4	8	b	17.7102	b	39.4953	T	C	G	TA	A	T	C	A	G	A	A	T	A	C	C	T	T	G	A	A	C	C	T	C	T
Glyma.18G258300	POS						54376718	54376851	54376853	54376878	54376890	54377014	54377049	54377051	54377072
	ALLELE						A/T	C/T	G/A	T/G	C/A	C/T	T/C	A/T	AC/A
	H1	178	a	19.8937	a	41.3651	T	C	A	G	A	T	C	A	A
	H2	77	a	19.9695	b	40.3495	T	T	G	T	C	C	C	T	AC
	H3	18	b	18.531	c	39.2791	A	C	G	T	C	C	T	A	AC
Glyma.18G258500	POS						54396061	54396160	54396247	54396340	54396360	54396678	54396770	54397043	54397166	54397212	54397327	54397445	54397895
	ALLELE						A/T	T/A	G/A	G/A	T/C	G/GAGGAGAAGGAGA	T/C	C/G	G/A	C/T	C/A	T/C	G/A
	H1	154	a	19.8692	a	41.284	A	A	A	G	C	GAGGAGAAGGAGA	C	C	G	C	C	T	G
	H2	73	a	19.8826	b	40.529	T	A	A	A	T	G	C	G	A	T	A	C	A
	H3	14	b	18.1986	c	39.5192	A	T	G	G	T	G	T	C	G	C	C	T	G
Glyma.18G259100	POS						54462416	54462561	54462814	54463043	54463076	54463869	54464108
	ALLELE						A/G	A/C	A/C	A/AGATC	G/A	G/A	T/C
	H1	164	a	19.9766	a	41.1474	A	A	A	A	G	G	T
	H2	102	a	20.0086	a	40.7726	A	C	A	A	G	G	C
	H3	20	b	18.6637	b	39.8805	A	A	A	A	G	G	C
	H4	13	b	18.7148	a	41.3985	G	A	C	AGATC	A	A	C
Glyma.18G299400	POS						57719715	57720211	57720898	57721413	57721429	57721590	57721947	57721953	57722173	57722184	57722446
	ALLELE						A/G	C/A	T/A	A/G	G/GCACACACAAA	G/T	A/C	A/G	T/A	A/T	T/C
	H1	131	a	20.4426	b	40.3908	A	C	T	A	G	G	A	A	T	A	T
	H2	54	b	19.66	a	41.6597	A	A	T	G	GCACACACAAA	T	A	G	A	T	C
	H3	19	b	19.4049	b	40.1557	G	C	A	G	GCACACACAAA	G	C	A	T	A	T
	H4	11	bc	18.9838	a	41.4898	A	C	T	G	GCACACACAAA	G	A	A	T	A	T
	H5	10	c	18.0624	ab	41.2204	G	C	A	G	GCACACACAAA	G	A	A	T	A	T
	H6	9	bc	19.1731	ab	40.5887	G	C	T	G	GCACACACAAA	G	A	A	A	T	T
Glyma.18G299600	POS						57751226	57751253	57751386	57751402	57751483	57751551	57751670	57751794	57751850	57752261	57752478	57752497	57752660	57752721	57752798	57752832	57752899	57752912	57752941	57753157	57753453	57753612	57753614	57753647	57753700
	ALLELE						G/A	T/G	GA/G	T/G	T/G	G/A	T/A	T/A	G/A	G/T	A/G	CTCAAATGATTTTTTTTATCTCTAGT/C	A/T	G/A	G/T	G/A	A/G	T/C	C/T	T/G	A/T	T/A	G/C	T/C	C/A
	H1	95	a	20.1751	ab	40.6484	G	T	GA	T	T	G	T	T	G	G	A	CTCAAATGATTTTTTTTATCTCTAGT	A	G	G	G	A	T	C	T	A	T	G	T	C
	H2	24	a	19.7336	a	41.5046	A	G	G	G	G	A	T	A	A	T	G	C	T	A	T	G	A	T	T	G	T	A	G	T	A
	H3	15	b	18.5277	ab	41.2439	A	T	G	G	G	A	A	T	A	T	G	CTCAAATGATTTTTTTTATCTCTAGT	T	G	G	A	G	C	T	G	T	A	C	C	A
	H4	6	b	18.4369	a	41.5772	A	T	G	G	G	A	T	A	A	T	G	C	T	A	T	G	A	T	T	G	T	A	G	T	A
Glyma.18G299700	POS						57755855	57755897	57755899	57756354	57756662	57757049
	ALLELE						G/C	A/G	A/C	C/T	A/G	G/A
	H1	145	a	20.3618	c	40.4509	G	A	A	C	A	G
	H2	87	ab	19.7538	b	41.5532	G	G	A	C	A	G
	H3	28	bc	19.2689	c	40.663	C	A	C	C	A	A
	H4	12	c	18.9137	bc	41.1652	C	A	C	C	G	A
	H5	7	d	17.7341	c	40.5024	C	A	C	T	G	A
	H6	6	a	20.3632	c	40.5819	C	A	A	T	A	G
	H7	5	d	17.4776	bc	41.1724	G	A	A	C	G	A
	H8	5	cd	18.2674	a	43.1946	G	A	A	T	G	A
Glyma.18G299900	POS						57763970	57764103	57764135	57764203	57764206	57764366	57764881	57765075	57765076	57765112	57765136	57765386	57765411	57765541	57766091	57766322	57766353	57766653	57766994	57766998	57767057	57767214	57767233	57767669	57767740
	ALLELE						TGGCATAATATATATATGGATCGATCCAACAAA/T	G/A	G/A	A/G	C/G	A/G	C/T	T/A	A/T	T/A	G/C	C/T	A/T	C/G	T/C	G/A	G/A	C/T	C/T	G/T	A/G	T/C	CATTATCTACGAACGAGGCCTTATAGGAACTTACATGGATTGGTATGCAAAACTT/C	T/C	A/AT
	H1	104	a	20.4079	b	40.5876	TGGCATAATATATATATGGATCGATCCAACAAA	G	G	A	C	A	C	T	A	T	G	C	A	C	T	G	G	C	C	G	A	T	CATTATCTACGAACGAGGCCTTATAGGAACTTACATGGATTGGTATGCAAAACTT	T	A
	H2	44	b	19.6124	a	41.8538	T	A	A	G	G	G	T	A	A	A	G	C	A	C	T	G	A	C	T	G	A	T	C	C	A
	H3	20	bc	19.3863	b	40.707	TGGCATAATATATATATGGATCGATCCAACAAA	A	A	G	G	A	C	T	T	T	G	T	A	G	C	A	A	T	C	T	G	C	CATTATCTACGAACGAGGCCTTATAGGAACTTACATGGATTGGTATGCAAAACTT	C	A
	H4	15	c	18.642	ab	41.3381	TGGCATAATATATATATGGATCGATCCAACAAA	A	A	G	G	A	C	T	T	T	C	T	T	G	C	A	A	T	C	T	G	C	CATTATCTACGAACGAGGCCTTATAGGAACTTACATGGATTGGTATGCAAAACTT	C	AT
	H5	6	c	18.2764	ab	41.6687	TGGCATAATATATATATGGATCGATCCAACAAA	A	A	G	G	A	C	T	T	T	C	T	A	G	C	A	A	T	C	T	G	C	CATTATCTACGAACGAGGCCTTATAGGAACTTACATGGATTGGTATGCAAAACTT	C	A
Glyma.18G300100	POS						57774362	57775722	57775842	57776001	57776020	57777331	57777587	57777868	57777995	57778024	57778031	57778140	57778557	57778559	57778572	57778682	57779213	57780200	57780202	57781456
	ALLELE						T/G	G/T	G/A	A/T	G/T	T/C	T/A	AATTTTAT/A	C/T	C/G	G/C	T/C	A/C	T/G	T/C	TA/T	A/T	T/C	T/C	C/T
	H1	121	a	20.3075	b	40.4981	T	G	G	A	G	T	T	AATTTTAT	C	C	G	T	A	T	T	TA	A	T	T	C
	H2	42	b	19.6881	a	41.6865	G	G	A	A	G	C	A	A	C	G	G	C	C	G	C	T	A	C	C	T
	H3	25	bc	19.4785	b	40.2743	T	G	G	A	G	T	T	AATTTTAT	C	G	G	T	A	T	T	TA	A	T	T	C
	H4	13	d	18.5362	ab	41.0884	T	G	G	A	G	T	T	A	C	G	G	C	C	G	C	T	A	C	C	C
	H5	9	cd	18.5855	ab	41.3841	T	T	G	T	T	T	T	AATTTTAT	T	G	C	T	C	G	T	T	T	C	C	C
	H6	5	ab	20.0284	ab	40.9677	G	G	A	A	G	C	A	A	C	G	G	C	C	G	C	T	A	T	T	T
Glyma.18G300200	POS						57791462	57800102	57803648	57805018	57810265	57812586	57814283	57820258	57820411	57820464	57820754	57820825
	ALLELE						G/A	A/C	A/G	T/C	A/T	C/T	C/T	A/C	C/T	G/T	G/A	G/T
	H1	137	a	20.3949	b	40.4035	G	A	A	T	A	C	C	A	C	G	G	G
	H2	61	b	19.6869	a	41.6724	G	A	G	C	A	C	T	C	T	T	G	G
	H3	21	bc	19.2102	ab	41.0303	G	A	A	C	A	C	T	C	T	G	G	G
	H4	16	c	18.7249	a	41.6026	G	C	A	C	A	C	T	A	C	G	G	T
	H5	12	c	18.7825	a	41.6701	A	A	G	C	T	T	T	C	T	G	A	G
Glyma.18G300300	POS						57823562	57823579	57823756	57823863	57824199	57824268	57824802	57824890	57824992	57825072	57825080	57825573	57825693	57825938	57825977	57826770	57826957	57826968	57827092	57827215	57827270	57827624	57827785	57828515	57828638
	ALLELE						A/T	G/T	G/A	C/T	G/A	A/G	A/T	T/C	A/G	A/T	C/T	T/G	T/A	G/A	A/C	A/C	A/G	A/G	T/C	T/A	G/A	CCAATTGTATAATACCCTTGGGGTGTGGCTCAGTTGGTTAAATATGATACGTGAGTTGTTGTAAACCTATGGACGTGTCTTCGATTCCTACGCATAAAAAAAAA/C	C/A	A/C	C/T
	H1	69	a	20.182	a	40.6754	A	G	G	C	G	A	A	T	A	A	C	T	T	G	A	A	A	A	T	T	G	CCAATTGTATAATACCCTTGGGGTGTGGCTCAGTTGGTTAAATATGATACGTGAGTTGTTGTAAACCTATGGACGTGTCTTCGATTCCTACGCATAAAAAAAAA	C	A	C
	H2	33	b	19.4261	a	41.6501	A	G	A	T	G	G	A	C	G	T	C	G	T	A	C	C	G	G	T	A	A	CCAATTGTATAATACCCTTGGGGTGTGGCTCAGTTGGTTAAATATGATACGTGAGTTGTTGTAAACCTATGGACGTGTCTTCGATTCCTACGCATAAAAAAAAA	A	C	T
	H3	10	bc	18.7082	a	41.6666	A	T	A	T	A	G	T	T	A	T	T	G	T	A	A	C	G	G	T	A	A	CCAATTGTATAATACCCTTGGGGTGTGGCTCAGTTGGTTAAATATGATACGTGAGTTGTTGTAAACCTATGGACGTGTCTTCGATTCCTACGCATAAAAAAAAA	C	C	T
	H4	10	c	17.8856	a	41.5827	T	G	G	C	G	G	T	T	A	T	T	G	T	A	A	C	G	G	C	A	A	CCAATTGTATAATACCCTTGGGGTGTGGCTCAGTTGGTTAAATATGATACGTGAGTTGTTGTAAACCTATGGACGTGTCTTCGATTCCTACGCATAAAAAAAAA	C	C	T
	H5	6	bc	19.0665	b	39.1293	A	G	A	T	A	G	T	T	A	T	T	G	A	A	A	C	G	G	T	A	A	C	C	C	T
Glyma.18G300400	POS						57831560	57831562	57832133	57832495	57832638	57833316	57833334	57833888	57833891	57834035	57834052
	ALLELE						T/A	C/A	C/T	A/G	T/A	A/G	G/C	G/T	A/G	C/CA	C/G
	H1	138	a	20.3931	b	40.4361	T	C	C	A	T	A	G	G	A	C	C
	H2	74	b	19.7115	a	41.4956	T	C	C	G	A	G	C	T	G	CA	G
	H3	26	bc	19.3713	b	40.6847	T	C	C	G	A	G	C	G	A	CA	C
	H4	20	d	18.5436	ab	41.1789	A	A	C	G	A	G	C	G	A	CA	C
	H5	14	cd	18.6588	ab	41.2583	T	C	T	G	A	A	G	G	A	C	C
Glyma.18G300700	POS						57853040	57853651	57853767	57853893	57854093	57854301	57854344	57854350	57854458	57854482	57855017	57855100	57855340	57855561	57856038	57856373	57856457	57856565	57856745	57856766	57857066	57857104	57857712	57857802	57858186
	ALLELE						A/T	G/A	A/G	A/AT	A/G	C/T	C/A	G/A	T/A	C/T	A/T	G/T	A/C	T/A	G/T	A/G	A/G	A/G	T/A	C/G	C/A	C/A	C/T	A/G	T/C
	H1	40	a	19.9613	a	40.9792	A	G	A	A	A	C	C	G	T	C	A	G	A	T	G	A	A	A	T	C	C	C	C	A	T
	H2	23	a	19.4004	a	41.8731	T	A	G	AT	G	T	C	A	A	T	T	G	C	A	G	G	A	G	A	C	A	A	T	A	T
	H3	20	b	18.3224	a	41.3683	A	G	A	A	A	C	C	G	T	C	A	G	A	A	G	A	A	A	A	C	C	A	C	A	T
	H4	7	ab	19.1498	a	41.3741	A	A	G	A	G	T	A	G	A	C	T	T	C	T	T	A	G	G	A	G	C	A	C	G	C
Glyma.20G026300	POS						2895310	2898732	2901701	2902437	2903871	2904912	2905068
	ALLELE						T/TGAG	AT/A	C/CA	A/G	A/G	T/C	A/T
	H1	192	a	20.1952	c	40.5561	T	AT	C	A	A	T	A
	H2	44	b	18.9664	b	41.1845	T	A	CA	G	G	T	T
	H3	18	b	19.498	b	41.6875	TGAG	AT	CA	G	G	C	T
	H4	18	b	18.7534	a	43.2977	T	AT	CA	G	G	C	T
Glyma.20G026400	POS						2909753	2909783	2909895	2909999	2910000	2910068	2910069	2910080	2910084	2910157	2910197	2910210	2910294	2910493	2910562	2910565	2910872	2910890	2911198	2911239	2911299	2911322	2911333	2911373	2911491
	ALLELE						C/T	G/T	T/A	C/A	C/T	C/T	C/A	G/A	G/A	C/T	G/T	T/C	C/T	C/T	A/C	A/G	G/A	A/G	C/T	G/T	A/G	T/A	C/A	A/AC	A/AT
	H1	108	a	20.0985	b	40.6813	C	G	T	C	C	C	C	G	G	C	G	T	C	C	A	A	G	A	C	G	A	T	C	A	A
	H2	22	b	19.4277	a	42.3623	T	T	A	A	T	C	A	A	G	T	T	T	C	C	C	A	G	A	C	G	A	T	C	A	A
	H3	6	bc	18.6879	ab	41.6229	C	T	A	C	T	T	A	G	A	C	T	C	T	T	C	G	A	G	T	G	G	A	A	AC	A
	H4	5	c	17.2074	c	38.337	C	T	A	A	T	C	A	G	G	C	G	T	C	C	C	G	G	G	C	T	G	T	C	A	AT
Glyma.20G026700	POS						2935690	2936687	2936808	2936972	2937142	2937190	2937394	2938308	2938841	2940673	2940720	2941805	2942364	2944129	2944897	2945294	2945425
	ALLELE						A/C	G/A	T/C	A/T	C/T	G/GAT	T/TA	A/T	G/A	C/A	C/T	T/C	A/G	G/T	G/T	A/G	A/T
	H1	180	a	20.1323	bc	40.5486	A	G	T	A	C	G	T	A	G	C	C	T	A	G	G	A	A
	H2	28	b	19.2839	a	42.3922	C	G	C	T	C	GAT	T	A	A	C	C	T	A	G	G	A	A
	H3	11	ab	19.3522	ab	41.5426	A	A	T	A	T	G	TA	T	A	C	C	T	A	T	G	G	A
	H4	10	b	18.7706	a	42.2742	A	G	T	A	C	G	T	A	A	A	T	C	G	T	T	A	T
	H5	9	b	18.702	c	40.0252	C	G	T	T	C	G	T	A	A	C	C	T	A	T	G	A	A
Glyma.20G026800	POS						2946541	2947583	2947656	2948238	2948797	2949010	2949145	2949374	2949676	2949892
	ALLELE						ATACAGTTCAAGTTTCCTC/A	G/A	G/T	TGA/T	C/T	G/A	T/G	T/A	C/T	C/G
	H1	197	a	20.1013	cd	40.571	ATACAGTTCAAGTTTCCTC	G	G	TGA	C	G	T	T	C	C
	H2	29	bc	19.3413	a	42.4557	A	A	T	T	C	A	G	A	T	G
	H3	22	ab	19.5343	bcd	40.9888	ATACAGTTCAAGTTTCCTC	G	T	TGA	C	A	T	T	C	C
	H4	10	c	18.487	ab	42.2013	ATACAGTTCAAGTTTCCTC	G	T	TGA	T	A	G	A	C	G
	H5	9	bc	18.711	d	40.0234	ATACAGTTCAAGTTTCCTC	G	T	TGA	C	G	T	A	C	G
	H6	5	c	18.2308	abc	42.0478	ATACAGTTCAAGTTTCCTC	G	T	TGA	T	A	G	T	T	G
